# Supplementary material for: Density Functional Studies on the Atomistic Structure and Properties of Iron Oxides: A Parametric Study
Source: Materials (Basel). 2022 Nov 23;15(23):8316. doi: 10.3390/ma15238316 (PMC9740064; doi:10.3390/ma15238316)
Supplement: Supplementary file 1 [file materials-15-08316-s001.zip]

Archive with 1 entries (1 files):
- materials-2011951-supplementary.pdf
